# Supplementary material for: Parent-of-origin effects orchestrate transcriptional reprogramming and epigenetic regulation of seedling vigor heterosis in triploid loquat
Source: Front Plant Sci. 2025 Oct 20;16:1698577. doi: 10.3389/fpls.2025.1698577 (PMC12580266; doi:10.3389/fpls.2025.1698577)
Supplement: Supplementary file 2 [file Table1.xlsx]

## Sheet: Table S1
Table S1 Primer sequences used for qRT-PCR
Gene ID	Gene name	Primer sequence
Ej00015291	PIF4	5’-AACCACCGGTCTTGAATCCC-3’
		3’-TGGAAGTTCATGAGACGAGCAT-5’
Ej00016926	IAA29	5’-GGAGATGGATTGGTGGGGTG-3’
		3’-GCCGTTGATATTCCCTGCCG-5’
Ej00042363	ADH	5’-CCAAAGGACAACAACCGCTG-3’
		3’-CCAGGCTGGAGTTCAGTCAC-5’
Ej00000950	DXPS1	5’-AGGAAAACCTGAACTGGCGT-3’
		3’-GCCTGCAGGTATATTGAGAAGGA-5’
Ej00076455	JAZ1	5’-GAAGAGAGCCCTCCAAGTCG-3’
		3’-CGGAAGCAAATCGATGCTGG-5’
Ej00057763	PR1	5’-GGCACAATTCCCCTTCATCC-3’
		3’-TCGGCTTTTGTTCATGTGCG-5’
Ej00047376	YSL1	5’-GAAGACATATCTGCTGTCCGGT-3’
		3’-ATCATCCAACCAAGCCCAGG-5’
Ej00050868	YSL3	5’-TCTGGCACAAGCTGAAAAACA-3’
		3’-TTGAACCTTGGCCAATGCAAG-5’
Ej00080516	ERF1	5’-AGCCGACTCAACCGAGTTTC-3’
		3’-CCTTCAGCTCATACCTGCCG-5’
Ej00036476	CCA1	5’-TCAGGAGTCATGCTCAGAAGT-3’
		3’-ACCATATGCACTGGTCCATCC-5’
Ej00036500	LHY	5’-AACGAAAGCGATGGACAGAA-3’
		3’-GTCGGCGTTAGGAGTATAGT-5’
Ej00024676	TOC1	5’-GTGGATCGCAGTAGGGTAAG-3’
		3’-AGTCCATTATAGTCAACGGAGC-5’
Ej00051525	GI	5’-GATTCCTGTTGTTGAGAAGCAT-3’
		3’-GGCGTTAGCAATAGGTAGTC-5’
Actin	EjActin	5’-AATGGAACTGGAATGGTCAAGGC-3’
		3’-TGCCAGATCTTCTCCATGTCATCCCA-5’

## Sheet: Table S2
Table S2 Number of mapped reads and mapping rate from three biological replicates in RNA-seq
Combination	Biological Replicates	Reads Num.	Mapped reads	Mapping rate(%)
R2U	1	46302480	44402136	95.9
	2	40945100	39248700	95.86
	3	41275560	39335753	95.3
	Average	42841047	40995530	95.69
L2U	1	40829410	39311686	96.28
	2	40183970	38545351	95.92
	3	43804866	42026067	95.94
	Average	41606082	39961035	96.05
R2×L2	1	43093368	40789647	94.65
	2	43439086	40075732	92.26
	3	42936870	40990469	95.47
	Average	43156441	40618616	94.13
L2×R2	1	44024812	41886298	95.14
	2	42506244	40519244	95.33
	3	42740570	40618757	95.04
	Average	43090542	41008100	95.17
R2×L4	1	40087486	38260017	95.44
	2	43937138	41056255	93.44
	3	44570248	41701903	93.56
	Average	42864957	40339392	94.15
R2×R4	1	45699898	43541104	95.28
	2	44689768	42551642	95.22
	3	44450584	42607766	95.85
	Average	44946750	42900171	95.45
L2×L4	1	46064018	43149532	93.67
	2	40408480	37701817	93.3
	3	42767272	40055419	93.66
	Average	43079923	40302256	93.54
L2×R4	1	42796972	39913437	93.26
	2	43854294	41728711	95.15
	3	41776416	39149524	93.71
	Average	42809227	40263891	94.04
L4×R2	1	40350820	37658160	93.33
	2	39932020	37628816	94.23
	3	42507838	39946779	93.98
	Average	40930226	38411252	93.85
L4×L2	1	40205346	38063216	94.67
	2	39829244	37104502	93.16
	3	41991466	40071951	95.43
	Average	40675352	38413223	94.42
R4×R2	1	40062202	38083323	95.06
	2	41480312	39095582	94.25
	3	40063816	37600467	93.85
	Average	40535443	38259791	94.39
R4×L2	1	44891796	42583226	94.86
	2	47266150	44776995	94.73
	3	42755060	40547727	94.84
	Average	44971002	42635983	94.81
L4U	1	41230734	38529698	93.45
	2	43173534	39649095	91.84
	3	44800894	41491181	92.61
	Average	43068387	39889991	92.63
R4U	1	41405928	38659866	93.37
	2	43561504	41625918	95.56
	3	40851552	38313734	93.79
	Average	41939661	39533173	94.24
L4×R4	1	44511958	41383021	92.97
	2	40644954	37594040	92.49
	3	41599094	39249716	94.35
	Average	42252002	39408926	93.27
R4×L4	1	47911026	44107814	92.06
	2	45784430	42606499	93.06
	3	39454276	34923114	88.52
	Average	44383244	40545809	91.21

## Sheet: Table S3
Table S3 Candidate Paternally Expressed Genes
Gene ID	Annotation(NR Description)	Chromosome	Site	Exon ID	Expression in L4×L2	Expression in L2×L4	Type of L4×L2	Type of L4×L2
Ej00021050	protein ROOT PRIMORDIUM DEFECTIVE 1-like [Pyrus ussuriensis × Pyrus communis]	chr5	14299828	exon_14299618_14300621	4.54545	37.5	2	2
		chr5	14299925	exon_14299618_14300621	4.54545	31.25	2	2
		chr5	14299943	exon_14299618_14300621	4.54545	31.25	2	2
Ej00050684	probable pectinesterase/pectinesterase inhibitor 34 [Malus domestica]	chr1	36306473	exon_36306445_36306581	12.5	55.4688	2	2
Ej00071132	copper transport protein ATX1 [Pyrus x bretschneideri]	chr1	31385282	exon_31385144_31385492	3.33333	10.6952	2	2
Ej00075295	hypothetical protein C1H46_015338 [Malus baccata]	chr12	34242726	exon_34242695_34242937	9.09091	57.1429	2	2
Ej00079746	pentatricopeptide repeat-containing protein At4g21065-like [Malus sylvestris]	chr12	38822306	exon_38820498_38822543	5.26316	22.7273	2	2
Ej00085930	kinesin-like protein KIN-12C [Malus sylvestris]	chr16	11956521	exon_11956280_11957594	3.57143	26.1905	2	2
Caption: '2' indicates that gene expression is biased toward the paternal parent in the columns of 'Type of L4×L2' and 'Type of L2×L4'.

## Sheet: Table S4
Table S4 Quantitative analysis of methylation level in key genes
Sample	Gene			Site					Methylation modification
	Name	ID		Chr	Start	End	Strand		mC_reads	umC_reads	Methy_Level	Context	Context_seq
L2×L4_1	LHY	Ej00035938		chr1	25029174	25029175	-		8	13	0.380952	CHG	CAG
				chr1	25029178	25029179	-		19	2	0.904762	CHG	CTG
				chr1	25029193	25029194	-		21	0	1	CG	CGA
				chr1	25029216	25029217	-		16	5	0.761905	CHG	CTG
L2×L4_2	LHY	Ej00035938		chr1	25029193	25029194	-		21	0	1	CG	CGA
				chr1	25029194	25029195	-		8	13	0.380952	CHG	CCG
				chr1	25029216	25029217	-		18	3	0.857143	CHG	CTG
				chr1	25030707	25030708	-		11	10	0.52381	CHH	CTT
				chr1	25030724	25030725	-		14	9	0.608696	CHG	CAG
				chr1	25030771	25030772	-		22	4	0.846154	CHG	CAG
				chr1	25030783	25030784	-		27	0	1	CHG	CTG
				chr1	25030803	25030804	-		24	0	1	CHG	CTG
				chr1	25033645	25033646	+		20	3	0.869565	CG	CGA
				chr1	25033694	25033695	+		21	2	0.913043	CHG	CAG
	TOC1	Ej00026252		chr15	41708712	41708713	-		10	11	0.47619	CG	CGT
				chr15	41708740	41708741	-		15	6	0.714286	CG	CGA
L2×L4_3	LHY	Ej00035938		chr1	25027911	25027912	-		15	6	0.714286	CHG	CAG
				chr1	25030707	25030708	-		12	9	0.571429	CHH	CTT
				chr1	25030724	25030725	-		14	9	0.608696	CHG	CAG
L4×L2_1	LHY	Ej00035938		chr1	25030707	25030708	-		15	16	0.483871	CHH	CTT
				chr1	25030724	25030725	-		20	11	0.645161	CHG	CAG
				chr1	25030771	25030772	-		29	2	0.935484	CHG	CAG
				chr1	25030783	25030784	-		28	3	0.903226	CHG	CTG
				chr1	25030803	25030804	-		27	2	0.931034	CHG	CTG
				chr1	25030858	25030859	-		12	9	0.571429	CHH	CTA
				chr1	25030872	25030873	-		19	2	0.904762	CHG	CTG
				chr1	25030893	25030894	-		26	0	1	CHG	CTG
				chr1	25030935	25030936	-		19	4	0.826087	CHG	CTG
				chr1	25030956	25030957	-		21	3	0.875	CHG	CTG
				chr1	25030970	25030971	-		17	5	0.772727	CHG	CAG
				chr1	25030979	25030980	-		17	5	0.772727	CHG	CAG
L4×L2_2	LHY	Ej00035938		chr1	25030240	25030241	-		17	6	0.73913	CHG	CTG
				chr1	25030284	25030285	-		21	0	1	CHG	CAG
				chr1	25030599	25030600	-		9	13	0.409091	CHH	CTA
				chr1	25030604	25030605	-		23	0	1	CHG	CTG
				chr1	25030621	25030622	-		23	0	1	CHG	CTG
				chr1	25030645	25030646	-		16	8	0.666667	CHH	CTA
				chr1	25030658	25030659	-		8	18	0.307692	CHH	CTA
				chr1	25030707	25030708	-		12	13	0.48	CHH	CTT
				chr1	25030724	25030725	-		20	4	0.833333	CHG	CAG
				chr1	25030771	25030772	-		25	1	0.961538	CHG	CAG
				chr1	25030783	25030784	-		19	7	0.730769	CHG	CTG
				chr1	25030803	25030804	-		24	2	0.923077	CHG	CTG
L4×L2_3	LHY	Ej00035938		chr1	25030724	25030725	-		14	8	0.636364	CHG	CAG
				chr1	25030771	25030772	-		23	1	0.958333	CHG	CAG
				chr1	25030783	25030784	-		20	5	0.8	CHG	CTG
				chr1	25030803	25030804	-		27	0	1	CHG	CTG
				chr1	25030858	25030859	-		11	12	0.478261	CHH	CTA
				chr1	25030956	25030957	-		20	3	0.869565	CHG	CTG
				chr1	25030967	25030968	-		9	17	0.346154	CHH	CAA
				chr1	25030970	25030971	-		22	5	0.814815	CHG	CAG
				chr1	25030979	25030980	-		22	1	0.956522	CHG	CAG
				chr1	25031007	25031008	-		23	0	1	CHG	CAG
				chr1	25031013	25031014	-		22	0	1	CHG	CTG
				chr1	25031019	25031020	-		12	10	0.545455	CHH	CTA
				chr1	25031027	25031028	-		12	11	0.521739	CHH	CAA
				chr1	25031046	25031047	-		23	1	0.958333	CHG	CAG
				chr1	25031064	25031065	-		12	13	0.48	CHH	CTA
				chr1	25031069	25031070	-		24	0	1	CHG	CAG
				chr1	25031085	25031086	-		21	1	0.954545	CHG	CAG
